# Supplementary material for: A double blinded, placebo-controlled pilot study to examine reduction of CD34 +/CD117 +/CD133 + lymphoma progenitor cells and duration of remission induced by neoadjuvant valspodar in dogs with large B-cell lymphoma
Source: F1000Res. 2017 Apr 18;4:42. Originally published 2015 Feb 11. [Version 3] doi: 10.12688/f1000research.6055.3 (PMC5357040; doi:10.12688/f1000research.6055.3)
Supplement: Data of pilot study on valspodar in neoadjuvant settings for canine B-cell lymphoma — The raw data of this study are grouped in dataset 1a (side population assay) and dataset 1b (expression of ABCB1 and ABCG2 before and after PSC-833 treatment). More details can be found in the text file provided. [file f1000research-4-12329-s0000.tgz]

Archive with 1 entries (1 files):
- 4be5e45a-64d3-4cf5-aabb-a131d1af3a81_Raw_data.zip
