# Supplementary material for: A double blinded, placebo-controlled pilot study to examine reduction of CD34 +/CD117 +/CD133 + lymphoma progenitor cells and duration of remission induced by neoadjuvant valspodar in dogs with large B-cell lymphoma
Source: F1000Res. 2017 Apr 18;4:42. Originally published 2015 Feb 11. [Version 3] doi: 10.12688/f1000research.6055.3 (PMC5357040; doi:10.12688/f1000research.6055.3)
Supplement: Supplementary file 3 [file f1000research-4-12329-s0002.tgz › 5a081112-2610-4a49-aa79-1b739b2866f7.xlsx]

## Sheet: Supplementar Table 1_gene_exp.d
Supplementary Table 1: Differentially expressed genes (DGE) from Cuffdiff analysis between pre and post placebo treatment groups
test_id	gene_id	gene	locus	sample_1	sample_2	status	value_1 (pre)	value_2 (post)	log2(fold_change)	test_stat	p_value	q_value	significant	gene_type
ENSCAFG00000029302	ENSCAFG00000029302	-	AAEX03025866.1:40-1493	q1	q2	OK	17.076	43.6528	1.35411	1.90112	5e-05	0.0492042	yes	protein_coding
ENSCAFG00000028460	ENSCAFG00000028460	-	JH373485.1:14135-31308	q1	q2	OK	46.6407	137.685	1.56171	1.94339	5e-05	0.0492042	yes	protein_coding
ENSCAFG00000024514	ENSCAFG00000024514	-	27:9781478-10247102	q1	q2	OK	159.105	53.4502	-1.57371	-2.36472	5e-05	0.0492042	yes	protein_coding
ENSCAFG00000018586	ENSCAFG00000018586	-	4:67701613-67703002	q1	q2	OK	111.431	273.653	1.29619	2.31113	5e-05	0.0492042	yes	protein_coding
ENSCAFG00000017646	ENSCAFG00000017646	SERPINA1	8:63387093-63398494	q1	q2	OK	10.0196	40.7125	2.02265	2.62078	5e-05	0.0492042	yes	protein_coding
ENSCAFG00000016881	ENSCAFG00000016881	ITGAM	6:16940977-16996535	q1	q2	OK	1.25881	4.28042	1.76569	2.08955	5e-05	0.0492042	yes	protein_coding
ENSCAFG00000014627	ENSCAFG00000014627	EEF1A1	3:60899869-60901258	q1	q2	OK	226.697	60.7237	-1.90044	-2.41208	5e-05	0.0492042	yes	protein_coding
ENSCAFG00000012093	ENSCAFG00000012093	CTSK	17:59929301-59936715	q1	q2	OK	29.0323	67.645	1.22033	1.82829	5e-05	0.0492042	yes	protein_coding
ENSCAFG00000009905	ENSCAFG00000009905	MMP9	24:33273917-33281411	q1	q2	OK	1.97097	23.5068	3.5761	2.96936	5e-05	0.0492042	yes	protein_coding
ENSCAFG00000008613	ENSCAFG00000008613	TROAP	27:5278359-5289070	q1	q2	OK	9.42645	20.1251	1.09421	1.70628	5e-05	0.0492042	yes	protein_coding
ENSCAFG00000003376	ENSCAFG00000003376	CSF3R	15:5818856-5833536	q1	q2	OK	5.53696	22.3087	2.01044	2.46744	5e-05	0.0492042	yes	protein_coding

## Sheet: Supplementary Table 2_gene_exp
Supplementary Table 2: Differentially expressed genes (DGE) from Cuffdiff analysis between pre and post valspodar treatment groups
test_id	gene_id	gene	locus	sample_1	sample_2	status	value_1	value_2	log2(fold_change)	test_stat	p_value	q_value	significant	gene_type
ENSCAFG00000032344	ENSCAFG00000032344	C1QB	2:76649362-76655660	q1	q2	OK	30.7152	70.0653	1.18975	1.55188	5e-05	0.0231962	yes	protein_coding
ENSCAFG00000031460	ENSCAFG00000031460	ICAM1	20:50818714-50827914	q1	q2	OK	11.7116	23.026	0.975325	1.2432	5e-05	0.0231962	yes	protein_coding
ENSCAFG00000030746	ENSCAFG00000030746	-	1:60586581-60598997	q1	q2	OK	3.35503	28.3302	3.07794	1.87644	5e-05	0.0231962	yes	protein_coding
ENSCAFG00000030180	ENSCAFG00000030180	IL18	5:20972870-20999929	q1	q2	OK	9.50354	19.3048	1.02242	1.35029	5e-05	0.0231962	yes	protein_coding
ENSCAFG00000029302	ENSCAFG00000029302	-	AAEX03025866.1:40-1493	q1	q2	OK	13.3919	148.805	3.47399	2.14481	5e-05	0.0231962	yes	protein_coding
ENSCAFG00000018586	ENSCAFG00000018586	-	4:67701613-67703002	q1	q2	OK	87.4746	215.614	1.30151	1.63386	5e-05	0.0231962	yes	protein_coding
ENSCAFG00000016447	ENSCAFG00000016447	CD5L	7:40515317-40526634	q1	q2	OK	6.392	22.6055	1.82233	1.59293	5e-05	0.0231962	yes	protein_coding
ENSCAFG00000015190	ENSCAFG00000015190	PLAU	4:24327933-24334907	q1	q2	OK	3.70214	11.2048	1.59769	1.39524	5e-05	0.0231962	yes	protein_coding
ENSCAFG00000014639	ENSCAFG00000014639	C1QC	2:76659986-76664962	q1	q2	OK	67.2451	156.332	1.21711	1.57269	5e-05	0.0231962	yes	protein_coding
ENSCAFG00000014345	ENSCAFG00000014345	FN1	37:22455905-22523117	q1	q2	OK	1.02622	8.73925	3.09018	2.23221	5e-05	0.0231962	yes	protein_coding
ENSCAFG00000012339	ENSCAFG00000012339	ATF3	7:10782153-10796616	q1	q2	OK	2.35366	14.3325	2.60631	1.8323	5e-05	0.0231962	yes	protein_coding
ENSCAFG00000009272	ENSCAFG00000009272	EGR3	25:34591862-34594346	q1	q2	OK	4.19446	20.2274	2.26976	1.39887	5e-05	0.0231962	yes	protein_coding
ENSCAFG00000009209	ENSCAFG00000009209	NR4A2	36:2546243-2554509	q1	q2	OK	7.57628	26.8973	1.8279	1.57777	5e-05	0.0231962	yes	protein_coding
ENSCAFG00000008875	ENSCAFG00000008875	TIPARP	23:50253665-50281139	q1	q2	OK	11.2369	31.9924	1.50949	1.43047	5e-05	0.0231962	yes	protein_coding
ENSCAFG00000007419	ENSCAFG00000007419	DNASE1L3	20:32358182-32380045	q1	q2	OK	61.4511	120.449	0.97091	1.35095	5e-05	0.0231962	yes	protein_coding
ENSCAFG00000007338	ENSCAFG00000007338	NR4A1	27:2947618-2955829	q1	q2	OK	3.74705	49.5875	3.72615	2.71676	5e-05	0.0231962	yes	protein_coding
ENSCAFG00000005109	ENSCAFG00000005109	CXCR4	19:38873991-38877889	q1	q2	OK	51.7464	142.032	1.45669	1.5353	5e-05	0.0231962	yes	protein_coding
ENSCAFG00000003029	ENSCAFG00000003029	CXCL8	13:62434791-62438932	q1	q2	OK	3.70343	14.1289	1.93171	1.39189	5e-05	0.0231962	yes	protein_coding
ENSCAFG00000000267	ENSCAFG00000000267	TNFAIP3	1:30247094-30263167	q1	q2	OK	11.3555	27.3632	1.26884	1.48732	5e-05	0.0231962	yes	protein_coding
